# Supplementary material for: Protein Succinylation and Malonylation as Potential Biomarkers in Schizophrenia
Source: J Pers Med. 2022 Aug 30;12(9):1408. doi: 10.3390/jpm12091408 (PMC9500613; doi:10.3390/jpm12091408)
Supplement: Supplementary file 1 [file jpm-12-01408-s001.zip]

Archive with 1 entries (1 files):
- jpm-1827400-supplementary.pdf
